# Supplementary material for: Levers and Barriers to Vaccinate against COVID-19 in the Multicultural Context of French Guiana: A Qualitative Cross-Sectional Survey among Health Care Workers
Source: Vaccines (Basel). 2021 Oct 20;9(11):1216. doi: 10.3390/vaccines9111216 (PMC8622149; doi:10.3390/vaccines9111216)
Supplement: Supplementary file 1 [file vaccines-09-01216-s001.zip]

Archive with 1 entries (1 files):
- vaccines-1369269-supplementary.pdf
